# Supplementary material for: Spatiotemporal Ca2+ nanodomain remodeling at MERCS regulates mitochondrial proteostasis
Source: Protein Cell. 2025 Dec 8;17(4):304–19. doi: 10.1093/procel/pwaf109 (PMC13107556; doi:10.1093/procel/pwaf109)
Supplement: pwaf109_Supplementary_Data [file pwaf109_supplementary_data.zip]

Archive with 9 entries (9 files):
- Video S6-related to Fig6E.mp4
- PAC-25443-GYT-Supplemental materials-Methods.pdf
- Supplemental_Tables_4-5_Differentially_Expressed_Genes.xlsx
- Supplementary_Tables_2-3_Gene_expression(1).xlsx
- Video S1-related to Fig1E.mp4
- Video S2-related to Fig1F.mp4
- Video S3-related to Fig2D.mp4
- Video S4_related to Fig2E.mp4
- Video S5-related to Fig3A.mp4
