# Supplementary material for: Spatiotemporal Ca2+ nanodomain remodeling at MERCS regulates mitochondrial proteostasis
Source: Protein Cell. 2025 Dec 8;17(4):304–19. doi: 10.1093/procel/pwaf109 (PMC13107556; doi:10.1093/procel/pwaf109)
Supplement: pwaf109_Supplementary_Data [file pwaf109_supplementary_data.zip › Supplemental_Tables_4-5_Differentially_Expressed_Genes.xlsx]

## Sheet: Table4_DEGs_OTC24h_OTC72h
Supplementary Table 4. Differentially expressed genes among NC, ΔOTC 24h, and ΔOTC 72h groups.
st_gene_id	gene_id	gene_symbol	diffexp_log2fc_NC-vs-ΔOTC24h	diffexp_deseq2_qvalue_NC-vs-ΔOTC24h	diffexp_deseq2_pvalue_NC-vs-ΔOTC24h	diffexp_log2fc_NC-vs-ΔOTC72h	diffexp_deseq2_qvalue_NC-vs-ΔOTC72h	diffexp_deseq2_pvalue_NC-vs-ΔOTC72h	diffexp_log2fc_ΔOTC24h-vs-ΔOTC72h	diffexp_deseq2_qvalue_ΔOTC24h-vs-ΔOTC72h	diffexp_deseq2_pvalue_ΔOTC24h-vs-ΔOTC72h
3329	3329	HSPD1	0.552892604859778	0.996281799690172	0.0521043235740347	0.366734588108601	0.145439771653653	0.0598530970781214	-0.176299	0.699429127842871	0.432480025740627
22809	22809	ATF5	-0.459459	0.996281799690172	0.129314441947777	-0.578131	0.0695839450089843	0.0243004861313648	-0.106939	0.891473605553487	0.737235932951168
3313	3313	HSPA9	0.218977377388491	0.996281799690172	0.260275186416774	0.426675856063707	0.00898961113397663	0.00207849299311106	0.214676436259627	0.524632344920353	0.260081123898052
9927	9927	MFN2	0.00914039306940568	0.996281799690172	0.963065828493424	-0.485723	0.00837654936903143	0.00191271752660614	-0.486353	0.078755741259641	0.0114846455158705
10891	10891	PPARGC1A	-0.0600167	0.996281799690172	0.86059545678028	1.21165315870553	1.52932170665579e-05	1.0195478044372e-06	1.27467331012161	0.00175279855544109	5.27756847723483e-05
5071	5071	PRKN	-0.144468	0.996281799690172	0.878691457677902	-0.820785	0.732890600840183	0.533542675505512	-0.655691	0.834859333485044	0.621548497071742
65018	65018	PINK1	-0.0617484	0.996281799690172	0.783940349697897	-0.300776	0.163370869791694	0.0692886039196331	-0.229395	0.539307730597718	0.272381478904749
468	468	ATF4	0.189819881097595	0.996281799690172	0.607182485476672	-0.970075	0.000908392742305591	0.000133105855642483	-1.14616	0.00765747963688426	0.000390147926231582
581	581	BAX	-0.10194	0.996281799690172	0.703320098026698	-0.0608112	0.871868232763189	0.747397445496355	0.051485113439279	0.930166887868702	0.817390177111564
596	596	BCL2	0.402306671993237	0.996281799690172	0.151030882411372	0.712252772503907	0.0297653236149539	0.00868027194118248	0.318013920589726	0.531608408840141	0.265715566684925
7494	7494	XBP1	0.275258989539211	0.996281799690172	0.170712328732627	0.484472477206946	0.0129109883826165	0.003194043712326	0.216663819432489	0.534261798353738	0.268084388857293
578	578	BAK1	-0.0613397	0.996281799690172	0.76903501537926	-0.744669	0.000794621067122416	0.000113699652404091	-0.676517	0.0316225556760795	0.00286915070497992
836	836	CASP3	0.272168376985701	0.996281799690172	0.43266738682514	-0.274611	0.313039213781533	0.159213576028301	-0.534211	0.285180138059856	0.0929257099262399
840	840	CASP7	0.471969815523355	0.996281799690172	0.0807565256412653	-0.343248	0.204616508262255	0.091883729785925	-0.80649	0.00899515127231414	0.000490927081528717
842	842	CASP9	-0.000325175	0.999647813312826	0.999147534554335	-0.166995	0.672500064244721	0.464499614081595	-0.156956	0.785147622739061	0.544992797200049
3718	3718	JAK3	-0.684926	0.996281799690172	0.0931068474034124	-0.312022	0.632036816056504	0.42186553746422	0.382951106668687	0.668761996993445	0.396483076858866
65018	65018	PINK1	-0.0617484	0.996281799690172	0.783940349697897	-0.300776	0.163370869791694	0.0692886039196331	-0.229395	0.539307730597718	0.272381478904749
7332	7332	UBE2L3	0.230109880323138	0.996281799690172	0.419967611706901	-0.439148	0.121735812123506	0.0482822529667124	-0.660093	0.0513135736957203	0.00603237291230056
10133	10133	OPTN	0.0996212253374677	0.996281799690172	0.757093880339692	-0.395248	0.18415745423909	0.0805411516732407	-0.485186	0.258376408828379	0.0784434914470262
81631	81631	MAP1LC3B	0.00403993763438514	0.997422192758385	0.988030377887145	0.465331468852009	0.0155731703866619	0.00398576667211123	0.466219020762271	0.261022554741342	0.079906427359775
139341	139341	FUNDC1	0.235564014755691	0.996281799690172	0.303683648615499	0.617450075046094	0.0128972935958486	0.00318769597308753	0.389055397800735	0.246010243365186	0.0722285365598603
6647	6647	SOD1	0.294084900636888	0.996281799690172	0.387944319506244	0.0456511633829588	0.943192790396914	0.86137133338625	-0.237033	0.693658444861388	0.425260148493317
6648	6648	SOD2	0.141532458675085	0.996281799690172	0.613389891789014	1.10764519537492	1.54452223973537e-05	1.03389478616783e-06	0.97028658935379	0.00561739508892838	0.000246428040170606
847	847	CAT	0.278898275232167	0.996281799690172	0.24956719299094	0.457048052051544	0.0408549164344642	0.0127299512998035	0.187211933294877	0.695914024851606	0.427484320389559
1536	1536	CYBB	0.509435213676533	0.996281799690172	0.754540159763516	1.32896442365739	0.682183882631305	0.47541523937593	0.834218484040209	0.834423874066627	0.620749873384511
2876	2876	GPX1	-0.0616607	0.996281799690172	0.832839162760641	-0.476578	0.0446517350452215	0.0141987829631233	-0.407652	0.290715275630525	0.0958841574028371
2936	2936	GSR	-0.0546422	0.996281799690172	0.800380707439304	0.138121312894032	0.652698111211296	0.444531226516884	0.200131610797163	0.553485545129794	0.284740750217607
4780	4780	NFE2L2	0.26732009685221	0.996281799690172	0.511279599186541	1.16218466254735	1.77758044140948e-06	8.09752650877296e-08	0.895838677039436	0.135545003918539	0.0274480384349854
2879	2879	GPX4	-0.483943	0.996281799690172	0.401204125045258	-1.00317	0.0095138735187939	0.00222577897584409	-0.501506	0.810909272003667	0.578093812044986
3091	3091	HIF1A	0.30154555266465	0.996281799690172	0.510258461050722	1.25364736291141	1.78249152143267e-06	8.14035141170629e-08	0.952044695523157	0.136768652709621	0.0278025395922666
4790	4790	NFKB1	0.0785764772128219	0.996281799690172	0.739888056077765	0.159674762148231	0.555002787951242	0.349145471594112	0.0871068316021511	0.886098150085362	0.717194810041427
4719	4719	NDUFS1	0.0929823736532644	0.996281799690172	0.772604447221086	0.246454294874562	0.259282067806417	0.124835965157624	0.156395293232237	0.839521062975487	0.628928650626626
4720	4720	NDUFS2	0.0421889776446399	0.996281799690172	0.876042099183154	-0.464689	0.0614818045110968	0.0208819439303324	-0.496394	0.142537616857701	0.0296153286839059
6390	6390	SDHB	0.173137808819189	0.996281799690172	0.693722541319775	0.0863356974926119	0.864588141454393	0.703624944723497	-0.0720983	0.939299584953402	0.856271373297075
6392	6392	SDHD	0.458697865336393	0.996281799690172	0.0450239650759174	0.798341958857288	7.71916510361336e-05	6.89986186542146e-06	0.348142967996933	0.23342838676542	0.0661200400326562
1537	1537	CYC1	0.157953255861428	0.996281799690172	0.592401814780544	-0.235815	0.327388513384536	0.168634198116257	-0.38018	0.426655023392487	0.182845134953004
498	498	ATP5F1A	0.0104630871216844	0.996281799690172	0.966760123179277	-0.222351	0.496237327726887	0.297600045136497	-0.225063	0.498347000964329	0.236607237590836
506	506	ATP5F1B	-0.0493989	0.996281799690172	0.839860791923371	-0.440147	0.0432397235737313	0.0136318004037667	-0.385434	0.267436824519595	0.0833873253654649
6742	6742	SSBP1	0.418084069123231	0.996281799690172	0.0844006807261054	0.408954752088091	0.146850665770779	0.0605179766053646	-0.00235447	0.993456223466358	0.991225665451667
4976	4976	OPA1	0.225004237884737	0.996281799690172	0.575153480585621	1.14336966466072	9.04504185947847e-07	3.6533043425547e-08	0.92058517795237	0.115303325456713	0.0210095005797639
1349	1349	COX7B	0.186220270428535	0.996281799690172	0.483178667943093	0.208319748574485	0.577556502979372	0.369795213611577	0.0256892430956972	0.966666319288881	0.929710392372371
814	814	CAMK4	0.192104881651638	0.996281799690172	0.384584812923379	0.349573252861347	0.100246283876988	0.0379590059430937	0.163025539261969	0.724612994726312	0.461716558758251
8520	8520	HAT1	0.566204234403657	0.996281799690172	0.0978590161329313	1.12521240001964	1.60960009245648e-06	7.21226432707123e-08	0.55955613181421	0.316011155971589	0.109685161735907
1385	1385	CREB1	0.23646454905994	0.996281799690172	0.317552606446954	0.697081909384431	0.0031384334117138	0.000586453105103375	0.466637109936428	0.259022548464484	0.0788251693254611
23410	23410	SIRT3	-0.167134	0.996281799690172	0.51350221083015	-0.511447	0.108653514393509	0.0419427531981269	-0.334238	0.529298580525849	0.263613242379339
51547	51547	SIRT7	-0.202523	0.996281799690172	0.517207217262222	-0.738672	0.00111929801233766	0.000172100899200513	-0.522588	0.299920644937889	0.100969800578109
23411	23411	SIRT1	0.153996397226458	0.996281799690172	0.731352285191775	1.05067410456238	0.000163736661827457	1.72285162244152e-05	0.898660636585218	0.157236640653855	0.0346246488486467
488	488	ATP2A2	-0.0314595	0.996281799690172	0.872898978389637	-0.316418	0.163063556212807	0.0690798220926772	-0.277294	0.362271847939936	0.138693597512986
6546	6546	SLC8A1	0.438912907372673	0.996281799690172	0.622353123990118	0.469183369905474	0.839519781626556	0.668436920792504	0.0205161637222483	0.99014330069257	0.984556964305801
801	801	CALM1	0.274240829120539	0.996281799690172	0.418431378973542	0.610966766523836	0.0277046522108076	0.00795535194005119	0.338902897926617	0.468094986107592	0.213943931762129
6271	6271	S100A1	-0.481449	0.996281799690172	0.657894695085559	-0.431265	0.867305328893325	0.737141611931225	0.0493454801706727	0.983503081817216	0.970933266954612
6262	6262	RYR2	1.6362859515135	0.996281799690172	0.0540796210369061	0.92125429962392	0.644202864724924	0.434384180671947	-0.712207	0.673671434671472	0.403748563478865
817	817	CAMK2D	0.0936159776882333	0.996281799690172	0.802982352505835	0.79317252996659	5.67096600684331e-05	4.8120245118309e-06	0.702031788777306	0.210753428388606	0.0555214558610397
5530	5530	PPP3CA	0.20077449549528	0.996281799690172	0.529779698244773	0.591154707299555	0.00381215469471849	0.000741434561967624	0.393213951821085	0.455458176858557	0.204627292028116
5578	5578	PRKCA	-0.0217928	0.996281799690172	0.914535957542109	-1.2904	1.09420825344599e-10	1.24926817232216e-12	-1.26245	2.99887613353921e-06	2.18769820838259e-08
7416	7416	VDAC1	0.37306243458531	0.996281799690172	0.0760026052310648	0.435227268034106	0.0295355831927906	0.00859725164901891	0.0692219770270841	0.877499586321987	0.702385722414089
90550	90550	MCU	-0.0187158	0.996281799690172	0.928680090382609	0.403286716502498	0.109471171685084	0.0423439265347581	0.430874761508326	0.189524478400015	0.0467760852013995
3708	3708	ITPR1	0.157696435044674	0.996281799690172	0.561448527952582	0.570648426985482	0.00922964470750339	0.0021470579273673	0.418127688253624	0.33815433316272	0.122315698057649
5481	5481	PPID	0.380092578917409	0.996281799690172	0.130462208247648	0.103654981081352	0.806033167824867	0.625219072231337	-0.267052	0.546057332608803	0.278482053116047
351	351	APP	-0.00127363	0.99889095631548	0.994999230320174	-0.134669	0.593721147395697	0.385799524693268	-0.122924	0.785147622739061	0.544948139815813
23621	23621	BACE1	-0.319799	0.996281799690172	0.194045376538325	-0.207347	0.649865776352862	0.441148127699774	0.120071847846887	0.869574827353288	0.677337214397811
5663	5663	PSEN1	0.0303835396270048	0.996281799690172	0.882516219440609	-0.252931	0.253178836932082	0.120866385663331	-0.274823	0.390389158581344	0.157865223682118
5664	5664	PSEN2	-0.0926105	0.996281799690172	0.725583963171384	-0.781261	0.0129986521116847	0.00322020538257342	-0.677227	0.117863339952528	0.021746004118447
2903	2903	GRIN2A	-0.888682	0.996281799690172	0.111440318133195	0.00647754081131921	0.995481446538442	0.990912398017325	0.896967453547615	0.394471848483413	0.160400383755806
2697	2697	GJA1	-0.256747	0.996281799690172	0.323909369925432	-0.0193032	0.953366138066237	0.918823501066204	0.242594272825008	0.552071691018468	0.283473080725027
5364	5364	PLXNB1	-0.563637	0.996281799690172	0.0378422911981629	-0.534084	0.106173974674341	0.0406908864500629	0.0379559413234517	0.940971553521692	0.876681298479179
6507	6507	SLC1A3	-0.151596	0.996281799690172	0.52574394830702	-0.115941	0.727799309018472	0.526955093506203	0.0415712884501685	0.939299584953402	0.869919409607419
6622	6622	SNCA	0.481647059151517	0.996281799690172	0.163093475814438	0.770436580958676	0.0374469797998642	0.0114618265767226	0.300458339652869	0.595262400510551	0.32284346403988
55737	55737	VPS35	0.20971508373258	0.996281799690172	0.389478833655224	0.671845253776515	0.000184006374069132	1.98997140057552e-05	0.466711808313669	0.223556636747858	0.0615199034919263
120892	120892	LRRK2	0.22240412238398	0.996281799690172	0.599401503355881	0.922795947022077	0.0109458510591669	0.00263064659132817	0.706335596927686	0.211800747668647	0.055943686258132
2629	2629	GBA	-0.142754	0.996281799690172	0.516706055361535	-0.747039	1.60138817091698e-05	1.07953591556365e-06	-0.596573	0.0552638202542801	0.00675413511898219
6857	6857	SYT1	-0.0771886	0.996281799690172	0.901063478412271	0.0510205195942731	0.949959335954421	0.903221448097519	0.127098750386329	0.939299584953402	0.848041759418552
8985	8985	PLOD3	-0.336929	0.996281799690172	0.228306304240765	-1.17371	5.21782428398297e-12	4.52031822651422e-14	-0.824318	0.0270639664917325	0.00227169045163765
6616	6616	SNAP25	0.23632719381048	0.996281799690172	0.290873354740411	0.402035322635075	0.159290335067533	0.0671484267842856	0.172431139402892	0.722925522106237	0.459939943941734
5693	5693	PSMB5	0.281275084618248	0.996281799690172	0.398620279416505	-0.270662	0.471355957742094	0.276551238797465	-0.540656	0.196727807290444	0.049641067496943
5707	5707	PSMD1	0.226371046664673	0.996281799690172	0.289536051367588	-0.347	0.10897035532768	0.0421252010440567	-0.56725	0.0130945639381808	0.000826985413942678
5701	5701	PSMC2	0.403424865947737	0.996281799690172	0.143957639662431	-0.16631	0.647203483076577	0.437855620908721	-0.558064	0.145140698687739	0.0304319185158748
9097	9097	USP14	0.237341386373041	0.996281799690172	0.513497437962352	0.703784309380424	0.00897356435811656	0.00207272347135842	0.468333789389757	0.428623379711382	0.184494839821059
2067	2067	ERCC1	0.0452768391037126	0.996281799690172	0.884754967162279	-0.910045	4.68014296358145e-05	3.83701910209862e-06	-0.942981	0.0183602541854608	0.00130329265461561
2068	2068	ERCC2	-0.564873	0.996281799690172	0.0309718785685756	-0.722096	0.0253034769368292	0.00712138404374555	-0.148373	0.823137964673829	0.600791198395786
7507	7507	XPA	0.34522380511147	0.996281799690172	0.30453291856257	0.522285114150388	0.129196871652544	0.0518788140712293	0.179096930905803	0.818314319794498	0.588649247313313
404672	404672	GTF2H5	0.177911101448721	0.996281799690172	0.573758933873366	0.76729620368475	0.00788724185798735	0.00177745760287862	0.591132342416295	0.270970133061297	0.0849815969098333
5424	5424	POLD1	-0.616058	0.996281799690172	0.0662029749643722	-0.80718	0.0216531928677219	0.0059207755139164	-0.182792	0.784631226397055	0.542240808983404
5425	5425	POLD2	-0.215183	0.996281799690172	0.381151349977127	-0.605619	0.0057218866240174	0.00120806326886885	-0.381644	0.213852804563394	0.0570185205842952
5984	5984	RFC4	0.27190108970107	0.996281799690172	0.178563284401241	0.317342118191509	0.365752121572447	0.19529862280406	0.0560667740461459	0.939299584953402	0.847938762875505
4913	4913	NTHL1	-0.411758	0.996281799690172	0.221806082462683	-0.228381	0.709173410572844	0.504518088990434	0.197996252469782	0.845936578418267	0.637447546051623
2475	2475	MTOR	0.0575266491600981	0.996281799690172	0.81373956750743	-0.825919	4.04357194051521e-05	3.22233013504052e-06	-0.874203	0.00107878910287803	2.82584364887452e-05
57521	57521	RPTOR	-0.444731	0.996281799690172	0.102378681929757	-1.34294	8.04056553880779e-05	7.28863657562611e-06	-0.893051	0.0637671309990497	0.00841784866901675
207	207	AKT1	-0.282822	0.996281799690172	0.355623834864077	-0.442362	0.0851793665783776	0.0310418437467501	-0.145991	0.852539572285411	0.646202418463427
5290	5290	PIK3CA	0.281417140045086	0.996281799690172	0.480039891208481	0.726507604563918	0.00434595136617304	0.000867943586095717	0.447752992057623	0.490105453401394	0.230211306522854
121268	121268	RHEBL1	0.130881168773172	0.996281799690172	0.680783770571043	-0.389305	0.363033599406259	0.193284670251869	-0.512012	0.26304090998591	0.0810335183800878
7248	7248	TSC1	-0.0948163	0.996281799690172	0.670142712660583	-0.420443	0.0680632832762378	0.0237030481633255	-0.317232	0.30356124659103	0.103074509636954
7249	7249	TSC2	-0.561789	0.996281799690172	0.0343410888374643	-0.88103	0.000987499720536314	0.000147360113202235	-0.309111	0.388871055359724	0.156511085090376
1978	1978	EIF4EBP1	0.086742812165837	0.996281799690172	0.74818375835807	-0.391042	0.137706340222717	0.0560938046805102	-0.466495	0.235932486478427	0.0674924829188927
5562	5562	PRKAA1	0.348047808550994	0.996281799690172	0.27966121280282	0.847416918894841	0.000119734932292295	1.18086258525791e-05	0.504017784873912	0.291662978253345	0.0964318067995948
5563	5563	PRKAA2	-0.071924	0.996281799690172	0.874082538192839	0.910334376113474	0.00187115430511341	0.000317978144104758	0.985858085860563	0.12176186999506	0.022964414859172
5564	5564	PRKAB1	0.00752260487817309	0.996281799690172	0.977180575904329	-0.455175	0.071990497665403	0.0253350380194826	-0.455673	0.165234549892788	0.0376320022668893
5571	5571	PRKAG1	0.190419855941618	0.996281799690172	0.43399513704004	-0.587788	0.00126159842601692	0.000198178800369152	-0.769938	0.0171491442306659	0.00118967868727418
51422	51422	PRKAG2	0.381090919386518	0.996281799690172	0.255478975255958	0.244662285211654	0.655202980695169	0.446878563460151	-0.126219	0.850395864184813	0.64344831070609
55437	55437	STRADB	0.192071832337014	0.996281799690172	0.59986212487781	1.08398383008899	3.86370775296851e-06	2.0061133198144e-07	0.895171728406384	0.0980023669461293	0.0160234152059302
7157	7157	TP53	-0.22321	0.996281799690172	0.327092077947844	-0.503123	0.00906411738612764	0.00210039989228741	-0.274065	0.491721268655285	0.231309987690405
3845	3845	KRAS	0.18518369259285	0.996281799690172	0.5725763604812	0.563167766928299	0.0376448378974377	0.0115331861372528	0.382284900347239	0.509878456277397	0.24712586684875
5290	5290	PIK3CA	0.281417140045086	0.996281799690172	0.480039891208481	0.726507604563918	0.00434595136617304	0.000867943586095717	0.447752992057623	0.490105453401394	0.230211306522854
4609	4609	MYC	0.690267891263985	0.996281799690172	0.0203486942565744	0.728957057658507	0.000855981851804825	0.000124296618870798	0.0494562946587015	0.939299584953402	0.850213453664144
5728	5728	PTEN	0.060138247216349	0.996281799690172	0.855948955509869	1.00277875174194	1.39612610672687e-07	4.33335756591645e-09	0.944319374525363	0.0385122966284864	0.00389113877852582
595	595	CCND1	0.301475354583093	0.996281799690172	0.0886367868140565	-0.601438	0.000412730324900804	5.18340035116385e-05	-0.89485	1.02008374477751e-05	9.16137387364946e-08
1956	1956	EGFR	0.277791259478162	0.996281799690172	0.473705871309757	0.279571624027518	0.364656630468575	0.194504457456474	0.00465934981676825	0.993012639573629	0.990555735072701
1522	1522	CTSZ	-0.0486959	0.996281799690172	0.822668528376258	-0.242383	0.219737616062248	0.100590157117652	-0.184319	0.63181627318551	0.359411433238113
10239	10239	AP3S2	0.187067147625808	0.996281799690172	0.458303320866981	-0.910898	2.2037770257215e-06	1.03930276256057e-07	-1.08916	0.000639774833067243	1.41435541679805e-05
23400	23400	ATP13A2	-0.657278	0.996281799690172	0.102001140085992	-1.34013	0.000575606452373021	7.71020149782923e-05	-0.678712	0.187254768075492	0.0458255475905892
5476	5476	CTSA	-0.225908	0.996281799690172	0.370917680606734	-0.970604	4.97946573053722e-08	1.27414900506001e-09	-0.733948	0.0229313283266836	0.00180467045610688
1201	1201	CLN3	-0.236783	0.996281799690172	0.481584029255813	-0.553208	0.0813655733885557	0.0293252169837583	-0.305509	0.590775525263041	0.31872121537236
4615	4615	MYD88	0.0357400467395805	0.996281799690172	0.901210809040434	-0.565052	0.0208105541859828	0.00563186368877114	-0.590743	0.133280030974616	0.0266483331937156
5595	5595	MAPK3	-0.280137	0.996281799690172	0.164090343668847	0.0487143180361061	0.91022786314565	0.805000717750442	0.337532477838091	0.347094290265321	0.12884651604092
57214	57214	CEMIP	0.312446445071579	0.996281799690172	0.654609580009473	0.275140003924581	0.867305328893325	0.725186062778809	-0.034383	0.97702728007803	0.960434128228691
2891	2891	GRIA2	-0.25762	0.996281799690172	0.829229814156792	-0.166401	0.948998630576774	0.90091878777472	0.0898298873126717	0.971703334245133	0.948767331536987
2911	2911	GRM1	-1.74474	0.996281799690172	0.462759722374792	-0.493179	0.92722131883859	0.830988194009043	1.27602846040904	0.859075652203952	0.65807674998887
2913	2913	GRM3	0.123556546490142	0.996281799690172	0.917599040402883	0.94165904573991	0.644610413281115	0.434843903577702	0.845173049687544	0.714464672515844	0.44877763229675
2915	2915	GRM5	-0.873086	0.996281799690172	0.371836621879459	-0.983458	0.630050486225611	0.41961501598895	-0.099064	0.968230968592497	0.940894264142332
5582	5582	PRKCG	-1.28138	0.996281799690172	0.0551425651995238	-0.285012	0.837313505561327	0.665767519998533	1.00756833021739	0.502872829222887	0.240435166764311
7321	7321	UBE2D1	0.334442894216181	0.996281799690172	0.12431057200621	0.821444985510958	2.16769984317954e-05	1.53840774871664e-06	0.494893511944149	0.124286932566695	0.0237840969402242
7334	7334	UBE2N	0.474555889548871	0.996281799690172	0.0226020997020364	0.718923643805605	0.000123340513741619	1.21996010149485e-05	0.250160099207338	0.403606931166169	0.166787020835392
8454	8454	CUL1	0.318939977499013	0.996281799690172	0.217005776866926	-0.277797	0.337144894436195	0.17557453854259	-0.587847	0.0460783866380797	0.00509064041211715
6500	6500	SKP1	0.11730689446896	0.996281799690172	0.690576971625006	-0.083798	0.867305328893325	0.736925981888159	-0.198456	0.786179363908573	0.546255680319518
4193	4193	MDM2	0.128583449047067	0.996281799690172	0.732277751786472	0.76341516904369	0.000553076572642959	7.35848865151475e-05	0.63706503185444	0.250070443334089	0.0743156953650296
8945	8945	BTRC	0.00839217386568775	0.996281799690172	0.973298076814317	-0.364924	0.131910545976154	0.0532258674612903	-0.363898	0.291949563873456	0.0966099258504273
9097	9097	USP14	0.237341386373041	0.996281799690172	0.513497437962352	0.703784309380424	0.00897356435811656	0.00207272347135842	0.468333789389757	0.428623379711382	0.184494839821059

## Sheet: Table5_DEGs_Bz-423_CsA
Supplementary Table 5. Differentially expressed genes among NC, Bz-423, and CsA groups.
gene_id	gene_name	transcript_id	diffexp_log2fc_Bz423-vs-NC	diffexp_deseq2_pvalue_Bz423-vs-NC	diffexp_deseq2_qvalue_Bz423-vs-NC	diffexp_log2fc_CsA-vs-NC	diffexp_deseq2_pvalue_CsA-vs-NC	diffexp_deseq2_qvalue_CsA-vs-NC	diffexp_log2fc_CsA-vs-Bz423	diffexp_deseq2_pvalue_CsA-vs-Bz423	diffexp_deseq2_qvalue_CsA-vs-Bz423
ENSG00000144381	HSPD1	ENST00000677454;ENST00000677792;ENST00000678761;ENST00000486181;ENST00000439605;ENST00000678969;ENST00000677403;ENST00000678545;ENST00000491249;ENST00000679291;ENST00000677913;ENST00000476746;ENST00000678621;ENST00000461097;ENST00000345042;ENST00000676933;ENST00000388968;ENST00000418022;ENST00000452200;ENST00000426480;ENST00000428204	0.158573389470838	1.86285225771351e-10	1.00003361444571e-8	0.19272744586094	0.0259611393838628	0.268173581472141	0.0341540563901013	0.645341701478071	0.999690965325788
ENSG00000169136	ATF5	ENST00000596658;ENST00000600336;ENST00000423777;ENST00000595125;ENST00000597227	0.112358602235086	0.0630216138956839	0.390290175714037	-0.124717	0.486307306245774	0.977233124714145	-0.237076	0.0412775969664554	0.88854771634669
ENSG00000113013	HSPA9	ENST00000677988;ENST00000677425;ENST00000677527;ENST00000678794;ENST00000507115;ENST00000677553;ENST00000678051;ENST00000297185;ENST00000524109;ENST00000678384;ENST00000506477;ENST00000678300;ENST00000508003;ENST00000677064;ENST00000649578;ENST00000649692;ENST00000677066;ENST00000677693;ENST00000504902	0.128921125490278	8.42437920668229e-9	3.6516089213385e-7	0.162157253097524	0.00781824325763723	0.118011337524062	0.0332361276072457	0.533683634421908	0.999690965325788
ENSG00000116688	MFN2	ENST00000675987;ENST00000675053;ENST00000675817;ENST00000675781;ENST00000675194;ENST00000676426;ENST00000674548;ENST00000674910;ENST00000675872;ENST00000675404;ENST00000675959;ENST00000675374;ENST00000676369;ENST00000674706;ENST00000497302;ENST00000676295;ENST00000675298;ENST00000675919;ENST00000490079;ENST00000235329;ENST00000675512;ENST00000674817;ENST00000412236;ENST00000675528;ENST00000675113…	0.0405032173218102	0.0259345131859898	0.205636660798844	-0.0868534	0.57430380203714	0.98337013331727	-0.127357	0.0549428424866165	0.999690965325788
ENSG00000109819	PPARGC1A	ENST00000507380;ENST00000264867;ENST00000613098;ENST00000508380;ENST00000505469;ENST00000513205;ENST00000514479;ENST00000506055;ENST00000617484;ENST00000509702;ENST00000509642	-0.543708	4.10117458095273e-4	0.00675313111172839	-0.481657	0.0028399036842821	0.0555584660920649	0.0620517115732219	0.603004364109646	0.999690965325788
ENSG00000185345	PRKN	ENST00000366898;ENST00000674224	-0.833064	0.386331564145169	0.969504509102152	-0.439113	0.65581335198502	0.98337013331727	0.393951547882355	0.540216606793023	0.999690965325788
ENSG00000158828	PINK1	ENST00000492302;ENST00000321556;ENST00000400490	-0.0672839	0.593904356188166	0.972558724922996	-0.0963299	0.728831560391964	0.990712110053645	-0.0290459	0.925990628705733	0.999690965325788
ENSG00000128272	ATF4	ENST00000396680;ENST00000674920;ENST00000337304;ENST00000404241;ENST00000674835;ENST00000680748;ENST00000680446;ENST00000676346;ENST00000674568	0.0439227421464393	0.00881719706278284	0.0886823339003124	0.425987656275449	2.16798765803993e-16	4.31483207010788e-14	0.38206491412901	5.7885527419603e-13	6.07143017463978e-10
ENSG00000087088	BAX	ENST00000503726;ENST00000356483;ENST00000354470;ENST00000515540;ENST00000415969;ENST00000539787;ENST00000502487;ENST00000506183;ENST00000345358;ENST00000513545;ENST00000513217;ENST00000293288	-0.0688665	0.539510575881084	0.969504509102152	-0.147878	0.373484300140776	0.977233124714145	-0.0790117	0.573474544482451	0.999690965325788
ENSG00000171791	BCL2	ENST00000678349;ENST00000678134;ENST00000589955;ENST00000333681;ENST00000398117;ENST00000677227	0.230291549686262	0.045597099700747	0.313455928400604	0.158452509807309	0.0966819531787695	0.592425630795011	-0.071839	0.666418448336716	0.999690965325788
ENSG00000100219	XBP1	ENST00000216037;ENST00000403532;ENST00000482720;ENST00000484256;ENST00000405219	0.300988810560126	1.69020573722893e-16	1.75294688213445e-14	0.872404755089444	2.1849427291491201e-75	3.81918489304271e-72	0.571415944529318	3.22755453907989e-30	1.07200534386756e-26
ENSG00000030110	BAK1	ENST00000374467;ENST00000442998	0.149523292753099	6.9291081412006e-4	0.0106567316125033	0.0755417922090971	0.113829414530867	0.642946729789405	-0.0739815	0.496921701415468	0.999690965325788
ENSG00000164305	CASP3	ENST00000308394;ENST00000700103;ENST00000393585;ENST00000700104;ENST00000523916;ENST00000700102;ENST00000447121;ENST00000700101;ENST00000517513;ENST00000700100;ENST00000393588	0.316421420281296	4.25503297884081e-11	2.4974206897143e-9	0.0283966213688277	0.431108870848098	0.977233124714145	-0.288025	0.00356219853965414	0.227165675511992
ENSG00000165806	CASP7	ENST00000429617;ENST00000621607;ENST00000621345;ENST00000345633;ENST00000487232;ENST00000614447;ENST00000369318;ENST00000672138;ENST00000369315;ENST00000468790;ENST00000369321;ENST00000452490	-0.0324661	0.961368243684658	0.999434671081232	-0.00883806	0.638893002529432	0.98337013331727	0.023628037769539	0.61734845888176	0.999690965325788
ENSG00000132906	CASP9	ENST00000400777;ENST00000348549;ENST00000546424;ENST00000474305;ENST00000424908;ENST00000546969;ENST00000375890;ENST00000469637;ENST00000333868;ENST00000447522	0.0448350687536366	0.399697505869808	0.969504509102152	-0.0992864	0.707535181730172	0.985891501207525	-0.144122	0.298551467977245	0.999690965325788
ENSG00000105639	JAK3	ENST00000534444;ENST00000526008;ENST00000527031;ENST00000696968;ENST00000458235;ENST00000696969;ENST00000696970;ENST00000528293	-0.42733	0.139363797867585	0.627065865294491	-0.676421	0.0241426296217277	0.25602905267273	-0.249091	0.484304942901744	0.999690965325788
ENSG00000158828	PINK1	ENST00000492302;ENST00000321556;ENST00000400490	-0.0672839	0.593904356188166	0.972558724922996	-0.0963299	0.728831560391964	0.990712110053645	-0.0290459	0.925990628705733	0.999690965325788
ENSG00000185651	UBE2L3	ENST00000496722;ENST00000545681;ENST00000696046;ENST00000342192	0.050791346526258	0.0171160154922626	0.14972450911293	0.0345581888762754	0.124714862626777	0.672556890970396	-0.0162332	0.99782622825228	0.999690965325788
ENSG00000123240	OPTN	ENST00000263036;ENST00000378747;ENST00000378757;ENST00000486862;ENST00000378752;ENST00000378764;ENST00000430081;ENST00000482140;ENST00000469025;ENST00000378748;ENST00000424614;ENST00000487935	-0.0146717	0.639836394628018	0.972558724922996	0.19179982529609	0.00162741458780997	0.0357329047917663	0.206471556677405	0.00289232644904655	0.196192107590502
ENSG00000140941	MAP1LC3B	ENST00000268607;ENST00000565788;ENST00000650688;ENST00000564638;ENST00000570189;ENST00000564844	0.243061191248686	1.11063677657011e-12	7.78782439188574e-11	0.248669186218995	1.54600167791189e-6	9.14028021427818e-5	0.00560799497030889	0.722963402199662	0.999690965325788
ENSG00000069509	FUNDC1	ENST00000483115;ENST00000378045	0.0529303568323779	0.491362590296734	0.969504509102152	0.00330340731373171	0.66203445543927	0.98337013331727	-0.0496269	0.776989720506008	0.999690965325788
ENSG00000142168	SOD1	ENST00000389995;ENST00000470944;ENST00000270142;ENST00000476106	0.0162094950216838	0.200267957136347	0.752766360233154	-0.00936066	0.571915683286212	0.98337013331727	-0.0255702	0.905417289154185	0.999690965325788
ENSG00000291237	SOD2	ENST00000538183;ENST00000545162;ENST00000535459;ENST00000337404;ENST00000401980;ENST00000452684;ENST00000546087;ENST00000537657;ENST00000367055;ENST00000367054;ENST00000535561;ENST00000540491	0.189806545872667	1.72030765254253e-10	9.28544258561714e-9	0.271485056006643	6.18965759245016e-9	5.68134256139895e-7	0.081678510133976	0.0911994774651395	0.999690965325788
ENSG00000121691	CAT	ENST00000650153;ENST00000530343;ENST00000241052;ENST00000534710;ENST00000528104;ENST00000525707	-0.0209547	0.765111650241406	0.986088581306829	-0.0762503	0.722566957628366	0.990195295958455	-0.0552956	0.58086289881848	0.999690965325788
ENSG00000165168	CYBB	ENST00000378588	-0.973807	0.50408325294878	0.969504509102152	-0.657024	0.65205639231230506	0.98337013331727	0.316783573979746	0.867299751799157	0.999690965325788
ENSG00000233276	GPX1	ENST00000703797;ENST00000703795;ENST00000646881;ENST00000419783;ENST00000419349;ENST00000496791;ENST00000643797	-0.0334999	0.930965365232624	0.999434671081232	-0.19633	0.290940016126985	0.936782113435303	-0.16283	0.279639365870738	0.999690965325788
ENSG00000104687	GSR	ENST00000643653;ENST00000541648;ENST00000546342;ENST00000221130;ENST00000643525;ENST00000521479;ENST00000523295	-0.0178609	0.645524578711545	0.972558724922996	-0.0352264	0.801983911616872	0.990712110053645	-0.0173654	0.988213795034069	0.999690965325788
ENSG00000116044	NFE2L2	ENST00000699330;ENST00000699264;ENST00000446151;ENST00000699307;ENST00000699302;ENST00000699220;ENST00000421929;ENST00000699297;ENST00000699303;ENST00000458603;ENST00000699433;ENST00000397062;ENST00000423513;ENST00000397063;ENST00000699347;ENST00000699343;ENST00000464747;ENST00000699329;ENST00000699409;ENST00000699306;ENST00000699349;ENST00000699328;ENST00000699332;ENST00000477534;ENST00000699298…	0.277634529408864	2.22127527592376e-12	1.4991905260911e-10	0.419629882679242	1.68101794713037e-12	2.36300575274413e-10	0.141995353270377	0.013896464971111201	0.52699467588352
ENSG00000167468	GPX4	ENST00000589115;ENST00000611653;ENST00000588919;ENST00000706713;ENST00000593032;ENST00000585362;ENST00000585480;ENST00000706715;ENST00000587932;ENST00000592940;ENST00000706714;ENST00000587648;ENST00000354171;ENST00000614791	-0.0283451	0.795903581987147	0.986088581306829	-0.0677104	0.897638776786577	0.995819897230525	-0.0393653	0.8233624359426	0.999690965325788
ENSG00000100644	HIF1A	ENST00000394997;ENST00000337138;ENST00000547430;ENST00000539097;ENST00000556827;ENST00000553999;ENST00000557446;ENST00000556237;ENST00000557206;ENST00000323441	0.00115162416644255	0.12229207403134	0.584564414262968	0.0364159541745816	0.140187241106525	0.708745932369923	0.0352643300081389	0.395221685854506	0.999690965325788
ENSG00000109320	NFKB1	ENST00000509165;ENST00000394820;ENST00000507079;ENST00000698233;ENST00000652619;ENST00000697796;ENST00000697794;ENST00000697801;ENST00000505458;ENST00000226574;ENST00000697802;ENST00000697803;ENST00000502367;ENST00000600343;ENST00000697799;ENST00000697795;ENST00000504044;ENST00000513803;ENST00000697800;ENST00000697798;ENST00000697793;ENST00000652569	0.94874552933426	8.06070266696662e-90	7.60354567285438e-87	0.896380057904395	6.56279609528368e-42	4.18800145109031e-39	-0.0523655	0.627043122025826	0.999690965325788
ENSG00000023228	NDUFS1	ENST00000454195;ENST00000457011;ENST00000498520;ENST00000423725;ENST00000449699;ENST00000456284;ENST00000440274;ENST00000233190	0.00190548744978983	0.260224244779833	0.846373389592727	-0.00253577	0.331842416738527	0.967578128964783	-0.00444126	0.821397504153556	0.999690965325788
ENSG00000158864	NDUFS2	ENST00000679218;ENST00000679215;ENST00000392179;ENST00000677547;ENST00000678052;ENST00000468828;ENST00000475570;ENST00000678966;ENST00000678356;ENST00000478866;ENST00000678850;ENST00000678130;ENST00000480762;ENST00000678068;ENST00000679071;ENST00000678911;ENST00000677089;ENST00000677453;ENST00000676535;ENST00000677358;ENST00000677837;ENST00000677033;ENST00000677643;ENST00000676871;ENST00000677736…	-0.0347256	0.943942938684753	0.999434671081232	-0.117055	0.384710522952288	0.977233124714145	-0.0823295	0.371410725583022	0.999690965325788
ENSG00000117118	SDHB	ENST00000714032;ENST00000463045;ENST00000466613;ENST00000714037;ENST00000475049;ENST00000485092;ENST00000714031;ENST00000714035;ENST00000714029;ENST00000714034;ENST00000491274;ENST00000714036;ENST00000485515;ENST00000375499;ENST00000714038;ENST00000714030;ENST00000475506	-0.0756414	0.461559718814097	0.969504509102152	-0.0747648	0.732193689383435	0.990712110053645	8.76568450390726e-4	0.788018547173879	0.999690965325788
ENSG00000204370	SDHD	ENST00000525291;ENST00000528048;ENST00000530923;ENST00000526592;ENST00000375549;ENST00000528182;ENST00000640554;ENST00000714091;ENST00000714087;ENST00000528021	0.170971148988983	1.25906984742508e-6	3.74488207321973e-5	0.133199836533579	0.0584530512116294	0.448556598179259	-0.0377713	0.807589450817388	0.999690965325788
ENSG00000179091	CYC1	ENST00000533444;ENST00000528618;ENST00000525122;ENST00000318911	-0.0447074	0.813094852793787	0.986088581306829	-0.15905	0.313443177924257	0.956802598748312	-0.114342	0.348560900170644	0.999690965325788
ENSG00000152234	ATP5F1A	ENST00000586592;ENST00000593152;ENST00000589611;ENST00000590324;ENST00000590156;ENST00000588390;ENST00000398752;ENST00000586523;ENST00000587902;ENST00000590448;ENST00000589869;ENST00000591981;ENST00000585650	-0.00875041	0.257386067748858	0.842736026670739	-0.0121153	0.451621504821016	0.977233124714145	-0.00336488	0.810176201052454	0.999690965325788
ENSG00000110955	ATP5F1B	ENST00000551570;ENST00000552959;ENST00000262030;ENST00000551182;ENST00000550162;ENST00000551020;ENST00000553007	0.0423974218570144	7.48679391705017e-4	0.011360084312742	0.00163487846548814	0.256575775926348	0.904327557860793	-0.0407625	0.615706835761605	0.999690965325788
ENSG00000106028	SSBP1	ENST00000484178;ENST00000496622;ENST00000612337;ENST00000265304;ENST00000469123;ENST00000498107;ENST00000463093;ENST00000489378;ENST00000461433;ENST00000468267;ENST00000467681;ENST00000465582;ENST00000473783;ENST00000465167;ENST00000481508	0.01638755671024	0.411910598693641	0.969504509102152	-0.0183676	0.682129258006233	0.98337013331727	-0.0347552	0.825529166237601	0.999690965325788
ENSG00000198836	OPA1	ENST00000642593;ENST00000646085;ENST00000482865;ENST00000361150;ENST00000392436;ENST00000483516;ENST00000645553;ENST00000646277;ENST00000644959;ENST00000495261;ENST00000644595;ENST00000643737;ENST00000361510;ENST00000429164;ENST00000445863;ENST00000475899;ENST00000495476;ENST00000361828;ENST00000643329;ENST00000361908;ENST00000392437;ENST00000646793;ENST00000497189;ENST00000419435;ENST00000644841…	0.0485768253900152	0.0719825930213888	0.425562168393375	0.071231725103496693	0.137569986435872	0.702832756477099	0.0226548997134816	0.626412810144817	0.999690965325788
ENSG00000131174	COX7B	ENST00000475465;ENST00000650309;ENST00000373335;ENST00000647835	0.0176323836281375	0.271843735149725	0.863568830152264	0.0407566173544862	0.121420448712299	0.66307985446426	0.0231242337263484	0.480701739429072	0.999690965325788
ENSG00000152495	CAMK4	ENST00000504090;ENST00000515231;ENST00000512453;ENST00000505763;ENST00000514007;ENST00000512890;ENST00000282356;ENST00000509645;ENST00000509408;ENST00000504544	-0.00914867	0.702979804065549	0.985215298884464	0.105535413733691	0.0839173053553267	0.547683023896136	0.114684080677681	0.141758417617529	0.999690965325788
ENSG00000128708	HAT1	ENST00000412731;ENST00000494601;ENST00000392584;ENST00000460481;ENST00000264108;ENST00000457761	0.141796976687298	1.34129653185185e-6	3.95972324880078e-5	0.172219136749405	0.00209025065271983	0.0436088982829763	0.030422160062107	0.519666390775181	0.999690965325788
ENSG00000118260	CREB1	ENST00000432329;ENST00000418081;ENST00000464407;ENST00000455757;ENST00000445803;ENST00000494983;ENST00000494094;ENST00000452474;ENST00000421139;ENST00000414681;ENST00000480189;ENST00000430624;ENST00000451164;ENST00000353267	0.147887611816113	5.46443497357599e-5	0.0011490975837746	0.173257821132636	0.00460167256866365	0.0810602196921227	0.0253702093165226	0.600837569684044	0.999690965325788
ENSG00000142082	SIRT3	ENST00000382743;ENST00000529937;ENST00000524564;ENST00000532837;ENST00000534381;ENST00000525319;ENST00000528469;ENST00000529055;ENST00000530067;ENST00000526854;ENST00000529382;ENST00000525776;ENST00000528702;ENST00000532956;ENST00000531753	-0.273511	0.0210276946082285	0.175828451876065	-0.345063	0.0309644069680409	0.302077663998094	-0.0715517	0.708709126596926	0.999690965325788
ENSG00000187531	SIRT7	ENST00000572902;ENST00000574992;ENST00000576156;ENST00000328666;ENST00000577065;ENST00000574495;ENST00000575360;ENST00000574915;ENST00000572976;ENST00000572671;ENST00000572350;ENST00000571915;ENST00000570367;ENST00000571832;ENST00000575244;ENST00000536038;ENST00000571213;ENST00000571233;ENST00000574153;ENST00000573576	-0.00341441	0.558413439551078	0.969504509102152	-0.0883588	0.7294818345461	0.990712110053645	-0.0849444	0.433985589017543	0.999690965325788
ENSG00000096717	SIRT1	ENST00000212015;ENST00000406900;ENST00000403579;ENST00000497639;ENST00000432464	0.349726431741843	2.57061215870726e-18	3.01309208590723e-16	0.173170375332774	0.00319311387658385	0.0611881588085322	-0.176556	0.0308671428742457	0.788568509549963
ENSG00000174437	ATP2A2	ENST00000539276;ENST00000550248;ENST00000308664;ENST00000313432;ENST00000552636;ENST00000553144;ENST00000547050;ENST00000550262;ENST00000548169;ENST00000547792;ENST00000549840	0.175888479523523	3.50964800887781e-9	1.59822108983588e-7	0.220248689057301	1.61682288166924e-7	1.13837356062607e-5	0.0443602095337781	0.268712270126761	0.999690965325788
ENSG00000183023	SLC8A1	ENST00000332839;ENST00000406785	-0.837425	0.191448435324923	0.738036791933714	0.0242281931948852	0.868934232310446	0.995819897230525	0.861652864102625	0.0879806544718662	0.999690965325788
ENSG00000198668	CALM1	ENST00000556757;ENST00000447653;ENST00000553542;ENST00000356978;ENST00000663135;ENST00000553995;ENST00000553422;ENST00000554296;ENST00000556721;ENST00000557123;ENST00000553964;ENST00000544280;ENST00000555132;ENST00000659177;ENST00000555267	0.0465630345727158	0.00698960884446496	0.0734715635977747	-0.0759348	0.628483974935472	0.98337013331727	-0.122498	0.0270196951746177	0.742194342229315
ENSG00000160678	S100A1	ENST00000368696;ENST00000292169;ENST00000368698;ENST00000469893	-1.59589	0.00481714601347803	0.054166472437226	-0.356572	0.56686541012456	0.98337013331727	1.23931870576453	0.069996081353262	0.999690965325788
ENSG00000198626	RYR2	ENST00000366574;ENST00000660292;ENST00000462585;ENST00000714022	0.496172232279692	0.40515077822205	0.969504509102152	0.404124859090994	0.400894014641358	0.977233124714145	-0.0920474	0.982875165446529	0.999690965325788
ENSG00000145349	CAMK2D	ENST00000379773;ENST00000699416;ENST00000505132;ENST00000699380;ENST00000514328;ENST00000513132;ENST00000699378;ENST00000342666;ENST00000509907;ENST00000394522;ENST00000699418;ENST00000511664;ENST00000683023;ENST00000699381;ENST00000394524;ENST00000699382;ENST00000699417;ENST00000699420;ENST00000699377;ENST00000296402;ENST00000699375;ENST00000699047;ENST00000699374;ENST00000699379;ENST00000699376	-0.108589	0.181536628478021	0.721520680883048	0.0496223278072376	0.246875191843463	0.890465040165327	0.15821152618187	0.0453245547259207	0.924987597394276
ENSG00000138814	PPP3CA	ENST00000492351;ENST00000529324;ENST00000394854;ENST00000525819;ENST00000394853;ENST00000512215;ENST00000323055;ENST00000507176;ENST00000510292	-0.067994	0.468400969698317	0.969504509102152	0.0182127036994042	0.209162983783128	0.838085374567896	0.0862067407830948	0.0765675002467444	0.999690965325788
ENSG00000154229	PRKCA	ENST00000413366;ENST00000583361;ENST00000583775;ENST00000578063;ENST00000284384	-0.00723525	0.31736302923902	0.919689883638932	0.00962155561392881	0.160739114622131	0.748308290089786	0.0168568012452283	0.499063697602603	0.999690965325788
ENSG00000213585	VDAC1	ENST00000466080;ENST00000395044;ENST00000425992;ENST00000395047;ENST00000489906;ENST00000265333;ENST00000492324	0.0164246460203706	0.100738663905545	0.523991116100627	0.05786522794013	0.0568376575679428	0.440787875618056	0.0414405819197594	0.334199212220925	0.999690965325788
ENSG00000156026	MCU	ENST00000603649;ENST00000604679;ENST00000483185;ENST00000605597;ENST00000604372;ENST00000373053;ENST00000603118;ENST00000605416;ENST00000604152;ENST00000536019	0.00684528549060791	0.358069245192931	0.961305641800742	0.0233804870508387	0.374845351379239	0.977233124714145	0.0165352015602307	0.702689469057661	0.999690965325788
ENSG00000150995	ITPR1	ENST00000443694;ENST00000647685;ENST00000649430;ENST00000649139;ENST00000649414;ENST00000650079;ENST00000650146;ENST00000477577;ENST00000354582;ENST00000648431;ENST00000456211;ENST00000649015;ENST00000648212;ENST00000467545;ENST00000472205;ENST00000649314;ENST00000649908;ENST00000650552;ENST00000648510;ENST00000647997;ENST00000481415;ENST00000650139;ENST00000479831;ENST00000649051;ENST00000478515…	0.534717078204661	2.92334882599959e-16	2.9246776209205e-14	0.556145500880669	4.58497978931195e-12	6.10364047912941e-10	0.021428422676008	0.643909020638566	0.999690965325788
ENSG00000171497	PPID	ENST00000307720;ENST00000512699;ENST00000507213	0.0929260689569573	0.0118812901141868	0.112315187722227	0.14468096054245	0.0276676276611386	0.279411093845783	0.0517548915854923	0.462309090897723	0.999690965325788
ENSG00000142192	APP	ENST00000707132;ENST00000346798;ENST00000358918;ENST00000463070;ENST00000466453;ENST00000359726;ENST00000462267;ENST00000440126;ENST00000415997;ENST00000464867;ENST00000357903;ENST00000491395;ENST00000348990;ENST00000448850;ENST00000474136;ENST00000548570;ENST00000707134	-0.0570812	0.425369559108664	0.969504509102152	-0.0597205	0.910309786443049	0.995819897230525	-0.00263935	0.765089894560675	0.999690965325788
ENSG00000186318	BACE1	ENST00000528053;ENST00000680971;ENST00000313005;ENST00000679585;ENST00000530824;ENST00000509916;ENST00000510915;ENST00000680271;ENST00000680800;ENST00000513780;ENST00000681714;ENST00000680681	0.040692920455701	0.463326236814346	0.969504509102152	-0.00909892	0.686884538779137	0.98337013331727	-0.0497918	0.757898031904759	0.999690965325788
ENSG00000080815	PSEN1	ENST00000559361;ENST00000700319;ENST00000554131;ENST00000700324;ENST00000700390;ENST00000700271;ENST00000697913;ENST00000700306;ENST00000553599;ENST00000700388;ENST00000700308;ENST00000556066;ENST00000700376;ENST00000357710;ENST00000394157;ENST00000700379;ENST00000700377;ENST00000556951;ENST00000700273;ENST00000557511;ENST00000700389;ENST00000700317;ENST00000697914;ENST00000700270;ENST00000700431…	0.20179084865741	1.1898467518903e-8	5.06333044071683e-7	0.144881188086183	0.00260241991523858	0.0517945979467013	-0.0569097	0.499024594825996	0.999690965325788
ENSG00000143801	PSEN2	ENST00000366782;ENST00000678776;ENST00000521431;ENST00000676616;ENST00000678835;ENST00000678820;ENST00000678784;ENST00000677748;ENST00000460775;ENST00000485677;ENST00000676945;ENST00000679098;ENST00000524196;ENST00000679088;ENST00000677599;ENST00000677596;ENST00000677529;ENST00000472139;ENST00000678233;ENST00000366783;ENST00000676840;ENST00000471728;ENST00000422240;ENST00000676467;ENST00000677065…	0.0733044101430229	0.303455113039769	0.901648436894753	-0.374674	0.110988860627642	0.635081862199416	-0.447979	0.028409938429292	0.760466699782599
ENSG00000183454	GRIN2A	ENST00000396573;ENST00000637393;ENST00000566665;ENST00000461292;ENST00000674742;ENST00000676032;ENST00000330684;ENST00000463531;ENST00000675189;ENST00000637334;ENST00000637188;ENST00000535259;ENST00000568247	0.0575941870931406	0.635364875400158	0.972558724922996	0.00484163764804409	0.762484822355718	0.990712110053645	-0.0527525	0.820471835759412	0.999690965325788
ENSG00000152661	GJA1	ENST00000647564;ENST00000649003;ENST00000282561	-0.44252	3.98270083618124e-22	6.11576130728018e-20	-0.326763	0.00123282682233211	0.0286493275943455	0.115756767140868	0.123770190423226	0.999690965325788
ENSG00000164050	PLXNB1	ENST00000456774;ENST00000483753;ENST00000464294;ENST00000485535;ENST00000470525;ENST00000358536;ENST00000465117;ENST00000497627;ENST00000296440;ENST00000449094;ENST00000473996;ENST00000478171;ENST00000467913;ENST00000466353;ENST00000484485;ENST00000461261;ENST00000462738;ENST00000483676;ENST00000473683	-0.250022	3.56167045007452e-5	7.85669598502518e-4	-0.296975	0.0136906650745603	0.174485057099007	-0.0469536	0.775169480703005	0.999690965325788
ENSG00000079215	SLC1A3	ENST00000680655;ENST00000680232;ENST00000624112;ENST00000679983;ENST00000506725;ENST00000681909;ENST00000512374;ENST00000680048;ENST00000679423;ENST00000416645;ENST00000679784;ENST00000681633;ENST00000680205;ENST00000681775;ENST00000681814;ENST00000680568;ENST00000513903;ENST00000504121;ENST00000680064;ENST00000680908;ENST00000681388;ENST00000680876;ENST00000680212;ENST00000681726;ENST00000381918…	-0.710786	5.56242793364875e-32	1.319594430391e-29	-0.462601	1.62707430148162e-11	2.03146795473496e-9	0.248184911570688	3.71889267816967e-5	0.00760122592173377
ENSG00000145335	SNCA	ENST00000674129;ENST00000506244;ENST00000394989;ENST00000394991;ENST00000502987;ENST00000394986;ENST00000420646;ENST00000345009	-0.0331696	0.983266923860291	0.999434671081232	-0.196151	0.428319217163813	0.977233124714145	-0.162982	0.497161094944114	0.999690965325788
ENSG00000069329	VPS35	ENST00000647959;ENST00000569950;ENST00000563984;ENST00000568784;ENST00000565228;ENST00000568191;ENST00000563884;ENST00000562420;ENST00000299138;ENST00000568612	0.038225880306889	0.0305629967723601	0.232675789032929	0.024411333761547	0.251731096700979	0.898308652642418	-0.0138145	0.976444580407869	0.999690965325788
ENSG00000188906	LRRK2	ENST00000681136;ENST00000343742;ENST00000680453;ENST00000680422;ENST00000679360;ENST00000479187;ENST00000680235;ENST00000298910;ENST00000474202	-0.10007	0.669344138991816	0.973160295106689	-0.0544864	0.998522188670735	0.999515373490569	0.0455837576502197	0.666846212283768	0.999690965325788
ENSG00000067715	SYT1	ENST00000704700;ENST00000704705;ENST00000261205;ENST00000552744;ENST00000551304;ENST00000704711;ENST00000704696;ENST00000549671;ENST00000393240;ENST00000704712;ENST00000704709;ENST00000704697;ENST00000704719	0.115046482820706	0.472435755672301	0.969504509102152	-0.0598973	0.98711168110945	0.998580240463149	-0.174944	0.43106800729729	0.999690965325788
ENSG00000106397	PLOD3	ENST00000460132;ENST00000440925;ENST00000460475;ENST00000489927;ENST00000463479;ENST00000478082;ENST00000481461;ENST00000421736;ENST00000487563;ENST00000454310;ENST00000424135;ENST00000466881;ENST00000478264;ENST00000223127;ENST00000456079	-0.0483276	0.74313099224818	0.986088581306829	-0.11535	0.464884399188356	0.977233124714145	-0.0670225	0.552509227323094	0.999690965325788
ENSG00000132639	SNAP25	ENST00000254976;ENST00000689858;ENST00000430336;ENST00000304886;ENST00000690099;ENST00000687785;ENST00000693325;ENST00000692411;ENST00000492814;ENST00000689757;ENST00000692697;ENST00000690766;ENST00000689077;ENST00000689248;ENST00000691665;ENST00000691161;ENST00000495883;ENST00000693732;ENST00000689723	0.0452211614016515	0.452473775269314	0.969504509102152	0.110868284129888	0.107480367002306	0.624968642550432	0.0656471227282365	0.493744313616243	0.999690965325788
ENSG00000100804	PSMB5	ENST00000361611;ENST00000493471;ENST00000460922;ENST00000334454;ENST00000425762	0.00824740515886391	0.233937387836133	0.81171233414713	-0.0466593	0.880172330574091	0.995819897230525	-0.0549067	0.540833931790471	0.999690965325788
ENSG00000173692	PSMD1	ENST00000677724;ENST00000619128;ENST00000677000;ENST00000677180;ENST00000677233;ENST00000431051;ENST00000676739;ENST00000677158;ENST00000488354;ENST00000677229;ENST00000676818;ENST00000678141;ENST00000678679;ENST00000440838;ENST00000491229;ENST00000477120;ENST00000447633;ENST00000679095;ENST00000678632;ENST00000481003;ENST00000308696;ENST00000373635;ENST00000467792;ENST00000676506;ENST00000678112…	0.0348027200857384	0.035400598257648	0.259914918786416	0.0578606889652654	0.181990129552835	0.792698253211765	0.0230579688795272	0.633874081426141	0.999690965325788
ENSG00000161057	PSMC2	ENST00000425206;ENST00000679250;ENST00000460021;ENST00000677281;ENST00000678488;ENST00000676908;ENST00000677769;ENST00000679046;ENST00000457587;ENST00000677943;ENST00000679205;ENST00000679341;ENST00000678587;ENST00000292644;ENST00000678493	0.0787095667694126	0.00167895819188672	0.0225787391874297	0.0644416155412141	0.0578953226256675	0.445916816207764	-0.014268	0.974288875290596	0.999690965325788
ENSG00000101557	USP14	ENST00000582707;ENST00000400266;ENST00000580410;ENST00000583119;ENST00000578942;ENST00000578786;ENST00000581983;ENST00000261601	0.0435786365709834	0.0370807948922629	0.269702025342697	0.0803269274391853	0.0721467795529642	0.504788892859001	0.0367482908682019	0.469767593522658	0.999690965325788
ENSG00000012061	ERCC1	ENST00000589165;ENST00000588300;ENST00000589381;ENST00000300853;ENST00000592410;ENST00000592444;ENST00000340192;ENST00000588738;ENST00000592083;ENST00000587888;ENST00000589214;ENST00000710953;ENST00000013807;ENST00000423698;ENST00000591636;ENST00000592905;ENST00000590701	0.0795073315844428	0.00235996918358974	0.0300827732031719	0.0619604135705626	0.0873674989795684	0.560733646468005	-0.0175469	0.99468351810016	0.999690965325788
ENSG00000104884	ERCC2	ENST00000684218;ENST00000391944;ENST00000485403;ENST00000646507;ENST00000682414;ENST00000684264;ENST00000391941;ENST00000684458;ENST00000684468;ENST00000391945;ENST00000588652;ENST00000586737;ENST00000591309;ENST00000391942;ENST00000587376;ENST00000586856;ENST00000586131;ENST00000682508	-0.176032	0.016723256417868	0.147002878358796	-0.193903	0.135721776399005	0.697841485684767	-0.0178706	0.991400950071238	0.999690965325788
ENSG00000136936	XPA	ENST00000496104;ENST00000485042;ENST00000375128;ENST00000462523	0.0958599036993202	0.289632029897702	0.888267669955657	0.0109465431033478	0.643420923687518	0.98337013331727	-0.0849134	0.579310590935694	0.999690965325788
ENSG00000272047	GTF2H5	ENST00000607778;ENST00000648328;ENST00000684993;ENST00000689383;ENST00000691867;ENST00000689809;ENST00000689018	0.153830182622461	0.0301529668609389	0.230306582050641	0.134398381660372	0.118302761412122	0.653891926179813	-0.0194318	0.965635292871061	0.999690965325788
ENSG00000062822	POLD1	ENST00000601098;ENST00000644560;ENST00000595904;ENST00000596648;ENST00000599857;ENST00000687454;ENST00000440232;ENST00000597963;ENST00000593407;ENST00000596221;ENST00000613923;ENST00000593887;ENST00000643407;ENST00000600746;ENST00000600859	-0.0708189	0.428240540146717	0.969504509102152	-0.197326	0.120985045851459	0.66167348637821	-0.126507	0.22146397458126	0.999690965325788
ENSG00000106628	POLD2	ENST00000698960;ENST00000698968;ENST00000698977;ENST00000698945;ENST00000698965;ENST00000456038;ENST00000698988;ENST00000698982;ENST00000698993;ENST00000698970;ENST00000698975;ENST00000698980;ENST00000698985;ENST00000467469;ENST00000698974;ENST00000698946;ENST00000698969;ENST00000698990;ENST00000418438;ENST00000436400;ENST00000223361;ENST00000698966;ENST00000698958;ENST00000698954;ENST00000698947…	-0.0882423	0.166178497940649	0.688379311105461	-0.111453	0.387388670775638	0.977233124714145	-0.0232109	0.938791050441461	0.999690965325788
ENSG00000163918	RFC4	ENST00000296273;ENST00000411792;ENST00000479307;ENST00000449502;ENST00000448497;ENST00000489028;ENST00000460408;ENST00000427785;ENST00000418288;ENST00000417876;ENST00000392481;ENST00000494047;ENST00000433496	-0.0689871	0.542078177965583	0.969504509102152	-0.0559752	0.972863501557958	0.996792641643835	0.0130118018918755	0.69102700468002	0.999690965325788
ENSG00000065057	NTHL1	ENST00000623977;ENST00000651570;ENST00000561862;ENST00000651522;ENST00000561841;ENST00000562120;ENST00000566380;ENST00000651583;ENST00000565406;ENST00000562951;ENST00000219066;ENST00000567727	-0.465492	7.01696366802177e-4	0.0107626042044013	-0.508224	4.56515097860045e-4	0.0129339510072356	-0.0427311	0.874858260922551	0.999690965325788
ENSG00000198793	MTOR	ENST00000703141;ENST00000490931;ENST00000361445;ENST00000703139;ENST00000703131;ENST00000376838;ENST00000476768;ENST00000455339;ENST00000495435;ENST00000703144;ENST00000703143;ENST00000703132;ENST00000473471;ENST00000703142;ENST00000703118;ENST00000703140	-0.0942764	0.127775204610437	0.597662108176658	-0.0872868	0.558279225155735	0.98337013331727	0.00698964222034838	0.687272367432149	0.999690965325788
ENSG00000141564	RPTOR	ENST00000544334;ENST00000649732;ENST00000570891;ENST00000574767;ENST00000306801;ENST00000573163;ENST00000697423;ENST00000576366;ENST00000577161;ENST00000575542;ENST00000573837	-0.0816047	0.406290466510752	0.969504509102152	-0.152477	0.214349051189606	0.843973240250665	-0.0708722	0.532858198940593	0.999690965325788
ENSG00000142208	AKT1	ENST00000407796;ENST00000714130;ENST00000554581;ENST00000649815;ENST00000557552;ENST00000553506;ENST00000683722;ENST00000714123;ENST00000349310;ENST00000402615;ENST00000556836;ENST00000554848;ENST00000544168;ENST00000684058;ENST00000610370;ENST00000555528;ENST00000555458;ENST00000683058;ENST00000682269;ENST00000554826;ENST00000554585;ENST00000555380;ENST00000553797;ENST00000554192	-0.0566331	0.586426878180105	0.972558724922996	-0.104053	0.452015815292748	0.977233124714145	-0.0474194	0.666126795437245	0.999690965325788
ENSG00000121879	PIK3CA	ENST00000263967;ENST00000675467;ENST00000462255;ENST00000675796;ENST00000675786;ENST00000674534;ENST00000468036;ENST00000643187;ENST00000477735	0.256097267129461	5.73212479225714e-7	1.84780569584738e-5	0.274212696125316	5.89135145390601e-4	0.0158786946870202	0.018115428995855	0.732986636967186	0.999690965325788
ENSG00000167550	RHEBL1	ENST00000550675;ENST00000550797;ENST00000301068;ENST00000420065	0.236742541460057	0.155434664454028	0.666281119345265	0.131902380859367	0.245144448859484	0.88765191780878006	-0.10484	0.605730270663906	0.999690965325788
ENSG00000165699	TSC1	ENST00000645129;ENST00000647506;ENST00000643625;ENST00000645901;ENST00000714461;ENST00000647279;ENST00000643072;ENST00000642617;ENST00000644319;ENST00000642261;ENST00000646391;ENST00000647462;ENST00000642811;ENST00000644255;ENST00000714464;ENST00000643875;ENST00000644184;ENST00000642344;ENST00000646440;ENST00000403810;ENST00000644997;ENST00000642249;ENST00000645904;ENST00000298552;ENST00000647534…	-0.115205	0.11860528163756	0.575790979672462	-0.128609	0.200552350920446	0.823912	-0.0134044	0.946094053862026	0.999690965325788
ENSG00000103197	TSC2	ENST00000642365;ENST00000568566;ENST00000382538;ENST00000562474;ENST00000350773;ENST00000497886;ENST00000642797;ENST00000642561;ENST00000569930;ENST00000645024;ENST00000644847;ENST00000715164;ENST00000647242;ENST00000647042;ENST00000461648;ENST00000401874;ENST00000643426;ENST00000642812;ENST00000642206;ENST00000646464;ENST00000463808;ENST00000488675;ENST00000643177;ENST00000568692;ENST00000643298…	-0.130864	0.0655293726479741	0.400577485815065	-0.239888	0.0739598886688757	0.511574299522019	-0.109024	0.355970559956259	0.999690965325788
ENSG00000187840	EIF4EBP1	ENST00000520657;ENST00000338825	-0.0535279	0.779204507381941	0.986088581306829	-0.121532	0.49927465776801	0.977233124714145	-0.0680043	0.634775497105899	0.999690965325788
ENSG00000132356	PRKAA1	ENST00000397128;ENST00000511248;ENST00000506652;ENST00000505783;ENST00000397006;ENST00000296800;ENST00000354209;ENST00000513152;ENST00000509874	0.0742685003153999	4.99939760640187e-4	0.00802862320107132	0.0830221990879612	0.0783303853198472	0.528965607269518	0.0087536987725611	0.749421003460335	0.999690965325788
ENSG00000162409	PRKAA2	ENST00000371244	-0.0693868	0.740062054614577	0.986088581306829	-0.0722869	0.869378440738839	0.995819897230525	-0.00290004	0.930657976959024	0.999690965325788
ENSG00000111725	PRKAB1	ENST00000541640;ENST00000537057;ENST00000545870;ENST00000540121;ENST00000545223;ENST00000538271;ENST00000630317;ENST00000229328;ENST00000537400;ENST00000542698	0.00691616796551776	0.431011919722859	0.969504509102152	-0.0730248	0.793971789196998	0.990712110053645	-0.079941	0.372306166198927	0.999690965325788
ENSG00000181929	PRKAG1	ENST00000552212;ENST00000551770;ENST00000316299;ENST00000551121;ENST00000552793;ENST00000550448;ENST00000547306;ENST00000552657;ENST00000548857;ENST00000550125;ENST00000548605;ENST00000546531;ENST00000547082;ENST00000548065;ENST00000551696;ENST00000552463;ENST00000549726;ENST00000547125	-0.0341705	0.93251612133066	0.999434671081232	-0.0212594	0.557575231574478	0.98337013331727	0.0129110095986618	0.626073005144803	0.999690965325788
ENSG00000106617	PRKAG2	ENST00000478989;ENST00000492843;ENST00000652136;ENST00000287878;ENST00000650664;ENST00000481434;ENST00000652321;ENST00000488258;ENST00000491938;ENST00000652397;ENST00000651303;ENST00000651188;ENST00000651764;ENST00000652572;ENST00000483775;ENST00000461529;ENST00000650948;ENST00000651290;ENST00000485183;ENST00000651954;ENST00000487375;ENST00000418337;ENST00000479461;ENST00000474383;ENST00000651836	-0.00597356	0.812338596438266	0.986088581306829	0.0664743476594432	0.339792246165928	0.973844598086041	0.0724479094465885	0.451326915060557	0.999690965325788
ENSG00000082146	STRADB	ENST00000466770;ENST00000415688;ENST00000447698;ENST00000468123;ENST00000458269;ENST00000194530;ENST00000498648;ENST00000484098;ENST00000392249;ENST00000488196	-0.00281169	0.643236474295494	0.972558724922996	-0.0329164	0.789104174337098	0.990712110053645	-0.0301047	0.845583606482267	0.999690965325788
ENSG00000141510	TP53	ENST00000622645;ENST00000714359;ENST00000420246;ENST00000445888;ENST00000505014;ENST00000619485;ENST00000714409;ENST00000269305;ENST00000635293;ENST00000571370;ENST00000504937;ENST00000620739;ENST00000714356;ENST00000510385;ENST00000618944;ENST00000619186;ENST00000610292;ENST00000508793	-0.129708	0.0692154549529651	0.415442053138753	-0.0505655	0.958002885395437	0.995819897230525	0.0791427793142306	0.325538206593384	0.999690965325788
ENSG00000133703	KRAS	ENST00000688940;ENST00000688228;ENST00000686969;ENST00000690406;ENST00000556131;ENST00000557334;ENST00000685328;ENST00000690804;ENST00000311936;ENST00000687356;ENST00000256078;ENST00000686877	0.0251522314181094	0.071810119762117	0.42494000369463	0.0423264775047108	0.200046801826779	0.82310512188973906	0.0171742460866014	0.657009735157653	0.999690965325788
ENSG00000121879	PIK3CA	ENST00000263967;ENST00000675467;ENST00000462255;ENST00000675796;ENST00000675786;ENST00000674534;ENST00000468036;ENST00000643187;ENST00000477735	0.256097267129461	5.73212479225714e-7	1.84780569584738e-5	0.274212696125316	5.89135145390601e-4	0.0158786946870202	0.018115428995855	0.732986636967186	0.999690965325788
ENSG00000136997	MYC	ENST00000707115;ENST00000377970;ENST00000524013;ENST00000707116;ENST00000641252;ENST00000707117;ENST00000259523;ENST00000641036;ENST00000707113;ENST00000520751;ENST00000652288;ENST00000707114;ENST00000621592;ENST00000517291	0.239518677350394	5.41122097995589e-7	1.75435149577653e-5	0.821263513143009	8.29505644342359e-21	2.16549450775947e-18	0.581744835792615	1.8357140388663e-10	1.62591232104654e-7
ENSG00000171862	PTEN	ENST00000713837;ENST00000688308;ENST00000416679;ENST00000700029;ENST00000700024;ENST00000700025;ENST00000710265;ENST00000700026;ENST00000487939;ENST00000498703;ENST00000706955;ENST00000686459;ENST00000700022;ENST00000462694;ENST00000693560;ENST00000371953;ENST00000472832;ENST00000700021;ENST00000688922;ENST00000688158;ENST00000700023	-0.0215537	0.746084268352365	0.986088581306829	-0.0915754	0.591827307160663	0.98337013331727	-0.0700217	0.455958801014506	0.999690965325788
ENSG00000110092	CCND1	ENST00000227507;ENST00000545484;ENST00000535993;ENST00000536559;ENST00000539241;ENST00000542367	0.0947541768275709	9.45693633292771e-7	2.89988315509234e-5	0.062118885861432	0.0120796662462472	0.160118305999959	-0.0326353	0.72829019475089	0.999690965325788
ENSG00000146648	EGFR	ENST00000459688;ENST00000700144;ENST00000700146;ENST00000700147;ENST00000463948;ENST00000344576;ENST00000275493;ENST00000342916;ENST00000420316;ENST00000455089;ENST00000485503;ENST00000450046	0.112424035226376	0.144911952079688	0.643335019889406	0.436444747591719	3.77006971816311e-5	0.0015641704115512	0.324020712365343	0.00904417324460175	0.409356995833164
ENSG00000101160	CTSZ	ENST00000680995;ENST00000503833;ENST00000680738;ENST00000217131;ENST00000681029;ENST00000681427;ENST00000680628;ENST00000472025;ENST00000680879;ENST00000680386;ENST00000679948;ENST00000681366;ENST00000680753;ENST00000681797;ENST00000681360;ENST00000680880;ENST00000681011;ENST00000680156;ENST00000488395;ENST00000681877;ENST00000680206;ENST00000681457;ENST00000679391;ENST00000680456;ENST00000680283…	-0.176513	0.00387518697698501	0.0456548572886393	-0.144735	0.254198730987646	0.902083810196826	0.0317776704693756	0.521119155687129	0.999690965325788
ENSG00000157823	AP3S2	ENST00000560771;ENST00000558186;ENST00000561410;ENST00000558011;ENST00000560251;ENST00000559601;ENST00000558926;ENST00000559162;ENST00000558999;ENST00000558806;ENST00000423566;ENST00000617003;ENST00000336418;ENST00000560184	-0.063474	0.716497002525205	0.986088581306829	-0.138359	0.297729351563487	0.942190609776212	-0.074885	0.437047330326865	0.999690965325788
ENSG00000159363	ATP13A2	ENST00000502418;ENST00000502860;ENST00000463860;ENST00000326735;ENST00000503552;ENST00000509392;ENST00000466561;ENST00000510069;ENST00000452699;ENST00000506174;ENST00000509619;ENST00000341676;ENST00000511957;ENST00000508222	-0.0870707	0.272151986383757	0.863678156467417	-0.156067	0.363373131804958	0.977233124714145	-0.068996	0.647499792041859	0.999690965325788
ENSG00000064601	CTSA	ENST00000606066;ENST00000678443;ENST00000676967;ENST00000684198;ENST00000480961;ENST00000679343;ENST00000677394;ENST00000678622;ENST00000606788;ENST00000678691;ENST00000191018;ENST00000677755;ENST00000419493;ENST00000676657;ENST00000484855;ENST00000646241;ENST00000678988;ENST00000607841;ENST00000679053;ENST00000678078;ENST00000607187;ENST00000372484;ENST00000372459;ENST00000493522;ENST00000606782…	-0.138092	0.00621689302159575	0.0666038041453706	-0.145251	0.214801476712447	0.844490498826649	-0.00715873	0.887091543917427	0.999690965325788
ENSG00000188603	CLN3	ENST00000565316;ENST00000359984;ENST00000636147;ENST00000567963;ENST00000635958;ENST00000561689;ENST00000568452;ENST00000637107;ENST00000333496;ENST00000566824;ENST00000568443;ENST00000564091;ENST00000565354;ENST00000563874;ENST00000637985;ENST00000635861;ENST00000636172;ENST00000636907;ENST00000357857;ENST00000637184;ENST00000564574;ENST00000568076;ENST00000636839;ENST00000561505;ENST00000565236…	-0.0963755	0.563113	0.970264048215847	-0.271315	0.0265009921176671	0.272207303553033	-0.17494	0.165157801512816	0.999690965325788
ENSG00000172936	MYD88	ENST00000421516;ENST00000651800;ENST00000650112;ENST00000484513;ENST00000652590;ENST00000460295;ENST00000650905;ENST00000417037;ENST00000699086;ENST00000416282;ENST00000699085;ENST00000699084;ENST00000652213	-0.132162	0.199126632828472	0.750047436717854	-0.172347	0.23759828825772	0.880627268629584	-0.0401848	0.817749746181027	0.999690965325788
ENSG00000102882	MAPK3	ENST00000322266;ENST00000395199;ENST00000461737;ENST00000494643;ENST00000473431;ENST00000395200;ENST00000484663;ENST00000483869;ENST00000478356;ENST00000395202;ENST00000263025;ENST00000466521;ENST00000485579	-0.18855	0.0100136151119888	0.0981492834009832	-0.191422	0.171213070133982	0.772447431107224	-0.00287172	0.877672528135861	0.999690965325788
ENSG00000103888	CEMIP	ENST00000220244;ENST00000394685;ENST00000559966;ENST00000560027;ENST00000495041	0.177756779333252	0.357085181592158	0.959883741525108	0.321928418156116	0.0619197508484083	0.465213930734172	0.144171638822864	0.465304268725471	0.999690965325788
ENSG00000120251	GRIA2	ENST00000703756;ENST00000703717;ENST00000703760;ENST00000471736;ENST00000703751;ENST00000296526;ENST00000703758;ENST00000703765;ENST00000264426	-0.459291	0.536297979725976	0.969504509102152	-0.568442	0.57454958636222	0.98337013331727	-0.109151	0.963131600887689	0.999690965325788
ENSG00000152822	GRM1	ENST00000706836	-0.189697	0.82294912277273	0.986715565162426	-0.507631	0.539453069332232	0.983094605336631	-0.317934	0.695297492041391	0.999690965325788
ENSG00000198822	GRM3	ENST00000361669	-1.1376	0.15616125671701	0.667754876920922	-1.89379	0.0589819359015361	0.450979606133408	-0.75619	0.506740015283384	0.999690965325788
ENSG00000168959	GRM5	ENST00000305447	-0.0829547	0.881800527766106	0.995839025397121	-0.398983	0.223958359215919	0.85996319274218	-0.316028	0.295145385299632	0.999690965325788
ENSG00000126583	PRKCG	ENST00000682676;ENST00000263431;ENST00000682902;ENST00000474397;ENST00000682028;ENST00000479081	0.00579430982338725	0.898987767653078	0.998368159223254	-0.210249	0.653975129232288	0.98337013331727	-0.216044	0.559313191595526	0.999690965325788
ENSG00000072401	UBE2D1	ENST00000373910;ENST00000473824;ENST00000615793;ENST00000606483	0.256725323912063	1.46571533716074e-9	7.04717357131485e-8	0.150383078571273	0.0112277938333866	0.152239796115899	-0.106342	0.240400602980971	0.999690965325788
ENSG00000177889	UBE2N	ENST00000550657;ENST00000549490;ENST00000318066;ENST00000548946;ENST00000549833;ENST00000552442	0.101776539263988	4.82609272186348e-4	0.00777868761004016	0.132716467937318	0.0189904915146067	0.218635375246774	0.03093992867333	0.557261149445862	0.999690965325788
ENSG00000055130	CUL1	ENST00000662716;ENST00000660240;ENST00000602748;ENST00000663835;ENST00000665936;ENST00000662670;ENST00000409469;ENST00000671397;ENST00000671421;ENST00000662132;ENST00000325222;ENST00000663044;ENST00000656001;ENST00000655324	-0.0329897	0.939816799295114	0.999434671081232	0.00621802770539287	0.401663221314624	0.977233124714145	0.0392077460607565	0.44754090356491	0.999690965325788
ENSG00000113558	SKP1	ENST00000519321;ENST00000520417;ENST00000328392;ENST00000517625;ENST00000522552;ENST00000523359;ENST00000353411;ENST00000519054;ENST00000524288;ENST00000517691;ENST00000522855;ENST00000523966	0.112128237358932	3.76876142274014e-5	8.2674856060974e-4	0.126110461936509	0.0330410663304798	0.314984403641194	0.0139822245775761	0.713911709752502	0.999690965325788
ENSG00000135679	MDM2	ENST00000393416;ENST00000539479;ENST00000311420;ENST00000393417;ENST00000544125;ENST00000258149;ENST00000542502;ENST00000493419;ENST00000543046;ENST00000537182;ENST00000671567;ENST00000666617;ENST00000400501;ENST00000544561;ENST00000471946;ENST00000545204;ENST00000496959;ENST00000536089;ENST00000540352;ENST00000393415;ENST00000258148	0.0165673740115929	0.117388179861849	0.572764463404069	-0.0769011	0.776518110713523	0.990712110053645	-0.0934685	0.324849989812581	0.999690965325788
ENSG00000166167	BTRC	ENST00000393441;ENST00000370183;ENST00000408038;ENST00000370187;ENST00000465182;ENST00000475200;ENST00000493877	-0.0470682	0.872262534704248	0.994340136384672	-0.0327884	0.788283368797266	0.990712110053645	0.0142798534087898	0.68675422404852	0.999690965325788
ENSG00000101557	USP14	ENST00000582707;ENST00000400266;ENST00000580410;ENST00000583119;ENST00000578942;ENST00000578786;ENST00000581983;ENST00000261601	0.0435786365709834	0.0370807948922629	0.269702025342697	0.0803269274391853	0.0721467795529642	0.504788892859001	0.0367482908682019	0.469767593522658	0.999690965325788
