# Supplementary material for: Spatiotemporal Ca2+ nanodomain remodeling at MERCS regulates mitochondrial proteostasis
Source: Protein Cell. 2025 Dec 8;17(4):304–19. doi: 10.1093/procel/pwaf109 (PMC13107556; doi:10.1093/procel/pwaf109)
Supplement: pwaf109_Supplementary_Data [file pwaf109_supplementary_data.zip › Supplementary_Tables_2-3_Gene_expression(1).xlsx]

## Sheet: Gene_expression_NC_OTC24h_OTC72
Supplementary Table 2. Normalized gene expression levels in NC, ΔOTC 24h, and ΔOTC 72h groups.
st_gene_id	gene_id	gene_symbol	tpm_NC1	tpm_NC2	tpm_NC3	tpm_ΔOTC24h1	tpm_ΔOTC24h2	tpm_ΔOTC24h3	tpm_ΔOTC72h1	tpm_ΔOTC72h2	tpm_ΔOTC72h3
3329	3329	HSPD1	641.04	598.55	681.63	789.09	745.94	844.82	769	900.8	918.68
22809	22809	ATF5	8.81	13.91	9.05	8.25	12.55	13.66	23.78	20.3	16.81
3313	3313	HSPA9	96.03	116.88	83.4	75.54	106.63	117.95	123.86	140.23	147.44
9927	9927	MFN2	42.11	44.47	43.84	31.06	44.55	45.42	49.19	53.6	60.02
7416	7416	VDAC1	289.14	281.43	245.25	288.2	312.22	335.16	360.73	419.3	355.85
90550	90550	MCU	27.25	28.42	24.49	20.21	27.65	34.46	36.34	41.67	37.97
3708	3708	ITPR1	2.95	2.49	1.51	2.09	3.19	3.29	3.46	4.24	4.02
10891	10891	PPARGC1A	3.03	3.48	1.59	1.07	2.71	2.54	4.23	6.93	6.46
5071	5071	PRKN	0.09	0.11	0.13	0.12	0.07	0.07	0.05	0	0.03
65018	65018	PINK1	47.24	51.98	44.3	40.59	39.52	40.34	35.1	39.81	44.83
468	468	ATF4	466.67	493.11	647.02	698.37	484.12	433.76	315.45	253.07	277.71
581	581	BAX	255.86	308.68	299.01	247.18	293.37	300.3	264.31	239.41	215.95
836	836	CASP3	49.19	47.54	49.74	61.12	62.35	60.56	33.81	46.17	46.54
840	840	CASP7	27.32	26.44	27.43	35.66	31.93	32.51	18.69	25.71	23.34
842	842	CASP9	16.97	15.97	18.71	17.03	10.94	15.44	14.5	11.55	12.58
3718	3718	JAK3	0.73	1.12	0.99	0.56	0.62	0.37	0.76	0.6	0.92
7332	7332	UBE2L3	278.07	252.93	332.53	329.51	315.65	288.15	279.54	251.61	270.18
10133	10133	OPTN	43.85	38.87	47.77	48.91	36.1	38	26.15	40.22	38.31
81631	81631	MAP1LC3B	70.22	92.71	72.15	81.83	40.49	107.32	112.13	110.78	91.44
139341	139341	FUNDC1	32.53	38.01	34.1	33.39	38.29	37.97	46.26	38.53	42.79
6647	6647	SOD1	623.11	514.3	609.65	594.68	622.92	607.47	770.37	694.5	723.37
6648	6648	SOD2	78	90.49	77.72	71.54	55.49	77.02	103.7	158.35	172.71
847	847	CAT	68.06	66.74	48.67	66.95	66.29	59.93	72.23	80.71	104.36
1536	1536	CYBB	0.02	0.03	0.02	0.02	0.02	0.05	0.12	0.04	0
2876	2876	GPX1	240.74	279.71	215.41	220.92	183.94	306.35	176.46	227.5	212.87
2936	2936	GSR	26.38	34.74	30.23	20.27	29.39	28.96	32.48	36.1	34.49
4780	4780	NFE2L2	40.21	54.75	27.3	15.01	56.56	61.95	63.63	103.55	110.47
2879	2879	GPX4	178.05	138.13	156.44	153.16	62.52	112.01	395.39	311.69	394.12
814	814	CAMK4	3.35	4.06	2.95	2.41	4.06	4.08	4.02	4.6	4.82
8520	8520	HAT1	170	205.05	113.56	95.64	254.25	303.16	319.57	468.54	291.06
1385	1385	CREB1	14.12	16.6	15.05	12.8	16.52	21.46	21.85	29.16	26.95
23410	23410	SIRT3	8.42	10.7	8.66	7.41	6.34	7.69	6.85	5.86	6.38
51547	51547	SIRT7	25.11	32.76	26.82	23.19	15.13	18.91	15.27	15.97	20.12
23411	23411	SIRT1	17.17	27.12	11.04	5.8	24.48	26.29	28.89	45.11	39.26

## Sheet: Gene_expression_NC_Bz-423_CsA
Supplementary Table 3. Normalized gene expression levels in NC, Bz-423, and CsA groups.
gene_id	gene_name	EntrezID	FPKM.NC1	FPKM.NC2	FPKM.NC3	FPKM.Bz423-1	FPKM.Bz423-2	FPKM.Bz423-3	FPKM.CsA1	FPKM.CsA2	FPKM.CsA3	pval	qval
ENSG00000113013	HSPA9	3313	65.0239	64.3903	66.2448	64.3167	65.9587	64.673	69.1566	84.1225	72.6335	0.102726	0.317421
ENSG00000144381	HSPD1	3329	185.718	184.986	178.677	196.277	194.072	186.86	206.156	267.216	186.441	0.125621	0.358483
ENSG00000169136	ATF5	22809	25.4175	24.2551	25.358	24.5601	25.6368	25.6535	28.0146	32.7299	27.9597	0.0623107	0.232439
ENSG00000213585	VDAC1	7416	196.269	198.12	198.441	191.431	204.767	203.42	205.052	221.397	198.181	0.669896	0.852867
ENSG00000156026	MCU	90550	29.3139	30.746	28.9712	29.5836	30.4356	29.4354	28.9388	35.1532	28.6823	0.964825	0.98692
ENSG00000185345	PRKN	5071	0.0517819	0.0391847	0.0439436	0.0242091	0.0144159	0.0213875	0.0182231	0.0218337	0.0264165	1	1
ENSG00000158828	PINK1	65018	27.5585	26.1335	25.6057	26.3742	24.9778	26.9379	26.3691	19.605	27.4666	0.59263	0.806915
ENSG00000150995	ITPR1	3708	1.43142	1.32459	1.41193	1.97722	1.99219	2.06852	2.10087	2.27431	1.94264	5.61388e-09	2.21359e-07
ENSG00000128272	ATF4	468	305.975	315.255	317.834	420.302	449.052	406.166	315.381	328.449	324.264	7.25016e-15	5.26419e-13
ENSG00000087088	BAX	581	72.1022	70.8759	70.0265	67.2154	71.8683	63.9921	70.9256	52.1646	63.4415	0.252792	0.530767
ENSG00000164305	CASP3	836	16.3533	15.9501	17.6084	20.2078	21.0664	20.878	16.4166	14.9915	16.0345	0.000495687	0.00598528
ENSG00000165806	CASP7	840	13.5902	16.0312	13.9758	13.6392	14.3474	14.916	14.1239	15.8715	14.1769	0.916259	0.967566
ENSG00000132906	CASP9	842	5.72351	6.22129	6.20107	6.87531	5.66417	6.17917	5.64272	4.76499	6.45647	0.546197	0.778653
ENSG00000105639	JAK3	3718	0.514709	0.484622	0.466222	0.406375	0.283081	0.400383	0.382981	0.219519	0.258754	0.0531239	0.209571
ENSG00000185345	PRKN	5071	0.0517819	0.0391847	0.0259436	0.0242091	0.0144159	0.0213875	0.0218337	0.00641648	0.0186678	1	1
ENSG00000185651	UBE2L3	7332	95.2353	100.045	96.2601	99.4108	102.646	99.9308	95.3663	98.209	100.327	0.825561	0.928489
ENSG00000123240	OPTN	10133	27.4538	25.0812	29.906	25.7266	26.7466	25.9614	26.5447	25.8436	31.3762	0.00463651	0.0359449
ENSG00000140941	MAP1LC3B	81631	40.5547	40.739	47.3271	49.183	48.3421	48.0177	45.2399	42.1414	50.1046	0.000177531	0.00250949
ENSG00000069509	FUNDC1	139341	14.1315	15.2191	13.1047	13.8971	16.5488	13.6065	13.9687	13.1897	13.4873	0.949106	0.979902
ENSG00000142168	SOD1	6647	141.841	145.151	134.507	136.726	148.292	147.857	142.305	160.172	134.044	0.944283	0.978916
ENSG00000291237	SOD2	6648,100129518	16.4554	15.5433	16.3676	18.1623	18.0921	18.1127	17.9893	19.3728	20.202	0.00020901	0.00287314
ENSG00000121691	CAT	847,1384,10249	35.5151	36.6381	36.4681	33.0671	36.8237	37.217	32.3309	33.7714	36.87	0.457629	0.715486
ENSG00000165168	CYBB	1536	0.0216416	0.0223124	0	0	0.0209485	0.0172424	0	0.0611799	0.0188523	1	1
ENSG00000233276	GPX1	2876	192.405	192.29	178.025	183.202	182.905	198.752	207.297	126.17	161.27	0.1881	0.452764
ENSG00000104687	GSR	2936	49.6726	48.1602	44.4984	47.1595	47.6255	49.0334	47.9687	52.4777	44.5188	0.808332	0.92109
ENSG00000116044	NFE2L2	4780	13.7145	12.7644	12.7631	16.3622	15.1748	16.0324	16.6208	18.9099	17.934	3.8233e-09	1.53697e-07
ENSG00000167468	GPX4	2879	156.918	161.514	166.252	161.44	158.438	153.155	163.763	127.119	156.6	0.696512	0.867128
ENSG00000152495	CAMK4	814	5.79192	5.57238	5.21898	5.39931	4.18279	4.89634	5.98505	6.69432	5.92484	0.365324	0.638864
ENSG00000128708	HAT1	8520	40.6664	41.5091	41.5186	44.0819	46.1483	46.2388	43.4069	52.682	51.6505	0.0490201	0.198562
ENSG00000118260	CREB1	1385	11.8838	12.3825	12.063	13.1356	13.2026	13.9127	15.0167	15.2675	13.9553	0.055758	0.215928
ENSG00000142082	SIRT3	23410	4.5978	4.59028	4.43816	3.75995	3.54786	3.96522	3.62628	2.80124	3.79514	0.0535425	0.21052
ENSG00000187531	SIRT7	51547	15.5738	14.895	14.4681	14.8779	14.2353	14.7199	14.7779	12.4773	13.3061	0.480992	0.733708
